# Supplementary material for: CRISPR/Cas9-induced double-strand breaks in the huntingtin locus lead to CAG repeat contraction through DNA end resection and homology-mediated repair
Source: BMC Biol. 2024 Dec 3;22:282. doi: 10.1186/s12915-024-02079-6 (PMC11616332; doi:10.1186/s12915-024-02079-6)
Supplement: Supplementary file 3 — Additional file 3. Individual data values from the experiments. [file 12915_2024_2079_MOESM3_ESM.xlsx]

## Sheet: Figure 2
HTT_gRNA1	locus HTT	HEK293T				HTT_gRNA2	locus HTT	HEK293T					HTT_gRNA1	off-target locus	HEK293T					HTT_gRNA2	locus HTT	GM04208 fibroblasts
Region A						Region A							Region C'							Region A
Biological repeat	1	2	3			Biological repeat	1	2	3				Biological repeat	1	2	3				Biological repeat	1	2	3
Timepoint						Timepoint							Timepoint							Timepoint
1h	0.0017295	0.000985253	0.00347343			1h	0.000627824	0.00148204	0.000228279				1h	0.0214294	0.0242696	0.0161226				1h	0.0360754	0.0221357	0.0157066
6h	0.00168007	0.00364123	0.0145221			6h	0.000797695	0.000326575	0.0014329				6h	0.0223601	0.0173808	0.0600807				6h	0.0138909	0.094745	0.071191
24h	0.00367012	0.0311496	0.0338897			24h	0.00280183	0.00198935	0.0107626				24h	0.0213123	0.0737753	0.056152				24h	0.00451961	0.018	0.030543
48h	0.00225857	0.00368636	0.0176862			48h	0.00710764	0.00366354	0.0029069				48h	0.0210715	0.0828981	0.0584602				48h	0.0122163	0.00452759	0.0268506
not edited	0.00216595	0.00163985	0.00016725			not edited	0.00216595	0.00163985	0.00016725				not edited	0.091	0.128301	0.053				not edited	0.00771258	0.00117174	0.00470702
Region B						Region B							Region D'							Region B
Biological repeat	1	2	3		-	Biological repeat	1	2	3				Biological repeat	1	2	3				Biological repeat	1	2	3
Timepoint						Timepoint							Timepoint							Timepoint
1h	0.0165256	0.0227181	0.0183084			1h	0.13061	0.0373896	0.0381021				1h	0.0158672	0.01	0.022982				1h	0.043866	0.0723702	0.0219323
6h	0.0318892	0.0119318	0.0284296			6h	0.055616	0.19165	0.0800795				6h	0.010719	0.01	0.0135466				6h	0.0409589	0.0705355	0.0369293
24h	0.0220568	0.0259357	0.0253366			24h	0.168245	0.240078	0.110995				24h	0.0445483	0.04	0.0292258				24h	0.0282902	0.0415022	0.031008
48h	0.00858778	0.011206	0.0656935			48h	0.288419	0.282894	0.125922				48h	0.015926	0.03	0.0312876				48h	0.0316265	0.034011	0.0260108
not edited	0.0500985	0.0814601	0.0277021			not edited	0.0500985	0.0814601	0.0277021				not edited	0.027	0.04	0.095				not edited	0.0715613	0.0690695	0.0516581
Region C						Region C							Region E'							Region C
Biological repeat	1	2	3			Biological repeat	1	2	3				Biological repeat	1	2	3				Biological repeat	1	2	3
Timepoint						Timepoint							Timepoint							Timepoint
1h	0.0327534	0.0447384	0.0293443			1h	0.0508656	0.0540911	0.0440959				1h	0.03	0.03	0.0197309				1h	0.0390403	0.0383797	0.025416
6h	0.136702	0.133969	0.123963			6h	0.227758	0.192923	0.174859				6h	0.04	0.04	0.0774876				6h	0.112862	0.10462	0.0554935
24h	0.0798923	0.0581027	0.116353			24h	0.337264	0.320902	0.407091				24h	0.09	0.09	0.125239				24h	0.0909324	0.078936	0.0422659
48h	0.0953177	0.0428158	0.0424425			48h	0.119869	0.102051	0.119516				48h	0.05	0.05	0.0414129				48h	0.0553308	0.056318	0.0438047
not edited	0.074	0.0533723	0.0556847			not edited	0.074	0.0533723	0.0556847				ne	0.053	0.048	0.0719712				not edited	0.0963411	0.073184	0.0756253
Region D						Region D							Region F'							Region D
Biological repeat	1	2	3			Biological repeat	1	2	3				Biological repeat	1	2	3				Biological repeat	1	2	3
Timepoint						Timepoint							Timepoint							Timepoint
1h	0.215468	0.150155	0.210625			1h	0.106649	0.128301	0.118145				1h	0.0604694	0.0170238	0.0233281				1h	0.0564026	0.0243173	0.043092
6h	0.380537	0.348722	0.377776			6h	0.147565	0.394139	0.208167				6h	0.067678	0.0394374	0.0252085				6h	0.075157	0.0372676	0.115066
24h	0.10764	0.0691513	0.0832822			24h	0.285242	0.219802	0.29548				24h	0.0502985	0.030913	0.087311				24h	0.231631	0.0805739	0.108826
48h	0.0602892	0.0558838	0.0195267			48h	0.0818821	0.0854502	0.0905611				48h	0.0667199	0.0710684	0.0666261				48h	0.172605	0.13167	0.103459
not edited	0.06	0.0509384	0.064978			not edited	0.06	0.0509384	0.064978				ne	0.074	0.069	0.141201				not edited	0.00260245	0.0256335	0.0231338
Region E						Region E														Region E
Biological repeat	1	2	3			Biological repeat	1	2	3											Biological repeat	1	2	3
Timepoint						Timepoint														Timepoint
1h	0.102944	0.0595723	0.110093			1h	0.068196	0.0792407	0.0959845											1h	0.0550888	0.0672449	0.0299272
6h	0.276936	0.325256	0.352301			6h	0.279818	0.180735	0.268601											6h	0.132859	0.150305	0.091839
24h	0.100335	0.12663	0.172579			24h	0.303957	0.247061	0.262335											24h	0.137254	0.126817	0.0606059
48h	0.0835939	0.0535577	0.0460025			48h	0.161511	0.0954639	0.11228											48h	0.0494838	0.0636863	0.0295561
ne	0.075	0.0418201	0.0601066			ne	0.075	0.0418201	0.0601066											ne	0.0475086	0.070031	0.0821283
Region F						Region F														Region F
Biological repeat	1	2	3			Biological repeat	1	2	3											Biological repeat	1	2	3
Timepoint						Timepoint														Timepoint
1h	0.0362373	0.0185724	0.0304733			1h	0.0268396	0.0441626	0.0351748											1h	0.0408342	0.0545697	0.0432341
6h	0.168201	0.157928	0.0651538			6h	0.136592	0.145336	0.212029											6h	0.0709954	0.0864608	0.0646752
24h	0.0792328	0.109854	0.140623			24h	0.218257	0.311501	0.348188											24h	0.0439908	0.0514664	0.0516976
48h	0.0651933	0.0582247	0.0511808			48h	0.208895	0.201122	0.158926											48h	0.0370202	0.0470796	0.0579028
ne	0.059	0.0692624	0.0540492			ne	0.059	0.0692624	0.0540492											ne	0.0511743	0.0692799	0.0592042
Region G						Region G														Region G
Biological repeat	1	2	3			Biological repeat	1	2	3											Biological repeat	1	2	3
Timepoint						Timepoint														Timepoint
1h	0.030964	0.0419057	0.0279321			1h	0.0469163	0.128736	0.0447518											1h	0.0236557	0.0264171	0.0150435
6h	0.0735367	0.0488589	0.0294503			6h	0.099724	0.196828	0.0910859											6h	0.0437666	0.0204156	0.0167602
24h	0.0275584	0.0277498	0.0304421			24h	0.128825	0.268438	0.125321											24h	0.0210818	0.0282834	0.021071
48h	0.010366	0.0368588	0.042663			48h	0.327965	0.325754	0.143473											48h	0.025734	0.0296376	0.0237898
not edited	0.032874	0.031277	0.0869395			not edited	0.032874	0.031277	0.0869395											not edited	0.0374675	0.0313251	0.0273283
Region H						Region H														Region H
Biological repeat	1	2	3			Biological repeat	1	2	3											Biological repeat	1	2	3
Timepoint						Timepoint														Timepoint
1h	0.0020081	0.0268193	0.00971002			1h	0.00125194	0.00438217	0.00647574											1h	0.00730212	0.0231931	0.015101
6h	0.0011285	0.00157993	0.0526815			6h	0.00285992	0.00688725	0.00127544											6h	0.00619794	0.00453262	0.00529171
24h	0.0110309	0.164123	0.134703			24h	0.00711335	0.0141691	0.00965742											24h	0.00471055	0.00945711	0.00615658
48h	0.0245769	0.0891056	0.0371918			48h	0.000922338	0.00781375	0.00735001											48h	0.0281473	0.00679954	0.00946586
not edited	0.0832668	0.0488435	0.104159			not edited	0.0832668	0.0488435	0.104159											not edited	0.0210855	0.0207184	0.00979207

## Sheet: Figure 3
protein_cell	time_point	repetition	guide	flank	fold_enrichment
MRE11_41CAG	0h	1	1	3'	0.965936
MRE11_41CAG	12h	1	1	3'	4.47949
MRE11_41CAG	24h	1	1	3'	4.14106
MRE11_41CAG	48h	1	1	3'	2.44528
MRE11_41CAG	72h	1	1	3'	2.07053
MRE11_41CAG	0h	2	1	3'	2.18102
MRE11_41CAG	12h	2	1	3'	3.10229
MRE11_41CAG	24h	2	1	3'	19.9733
MRE11_41CAG	48h	2	1	3'	15.7433
MRE11_41CAG	72h	2	1	3'	3.97237
MRE11_41CAG	0h	3	1	3'	1.91853
MRE11_41CAG	12h	3	1	3'	39.215
MRE11_41CAG	24h	3	1	3'	27.0958
MRE11_41CAG	48h	3	1	3'	6.29119
MRE11_41CAG	72h	3	1	3'	1.64718
MRE11_41CAG	0h	1	1	5'	0.562529
MRE11_41CAG	12h	1	1	5'	2.8481
MRE11_41CAG	24h	1	1	5'	2.47942
MRE11_41CAG	48h	1	1	5'	1.52979
MRE11_41CAG	72h	1	1	5'	0.903335
MRE11_41CAG	0h	2	1	5'	1.48796
MRE11_41CAG	12h	2	1	5'	1.54399
MRE11_41CAG	24h	2	1	5'	11.3137
MRE11_41CAG	48h	2	1	5'	13.2691
MRE11_41CAG	72h	2	1	5'	2.21402
MRE11_41CAG	0h	3	1	5'	0.575678
MRE11_41CAG	12h	3	1	5'	4.64818
MRE11_41CAG	24h	3	1	5'	10.2912
MRE11_41CAG	48h	3	1	5'	0.852635
MRE11_41CAG	72h	3	1	5'	0.974905
MRE11_41CAG	0h	1	2	3'	1.12246
MRE11_41CAG	12h	1	2	3'	3.23403
MRE11_41CAG	24h	1	2	3'	3.68926
MRE11_41CAG	48h	1	2	3'	7.22668
MRE11_41CAG	72h	1	2	3'	2.74473
MRE11_41CAG	0h	2	2	3'	1.08298
MRE11_41CAG	12h	2	2	3'	1.89321
MRE11_41CAG	24h	2	2	3'	3.59253
MRE11_41CAG	48h	2	2	3'	11.9643
MRE11_41CAG	0h	3	2	3'	0.928731
MRE11_41CAG	12h	3	2	3'	6.46806
MRE11_41CAG	24h	3	2	3'	3.01049
MRE11_41CAG	48h	3	2	3'	2.8219
MRE11_41CAG	72h	3	2	3'	2.38943
MRE11_41CAG	0h	1	2	5'	0.66128
MRE11_41CAG	12h	1	2	5'	2.27626
MRE11_41CAG	24h	1	2	5'	3.65533
MRE11_41CAG	48h	1	2	5'	4.26733
MRE11_41CAG	72h	1	2	5'	1.66632
MRE11_41CAG	0h	2	2	5'	0.105843
MRE11_41CAG	12h	2	2	5'	9.80375
MRE11_41CAG	24h	2	2	5'	17.9594
MRE11_41CAG	48h	2	2	5'	10.2437
MRE11_41CAG	0h	3	2	5'	0.622725
MRE11_41CAG	12h	3	2	5'	26.2941
MRE11_41CAG	24h	3	2	5'	14.9285
MRE11_41CAG	48h	3	2	5'	8.87656
MRE11_41CAG	72h	3	2	5'	0.0383845
FEN1_41CAG	0h	1	1	3'	0.816014
FEN1_41CAG	12h	1	1	3'	2.06098
FEN1_41CAG	24h	1	1	3'	0.856584
FEN1_41CAG	48h	1	1	3'	0.543367
FEN1_41CAG	72h	1	1	3'	0.713672
FEN1_41CAG	0h	2	1	3'	1.01396
FEN1_41CAG	12h	2	1	3'	2.7082
FEN1_41CAG	24h	2	1	3'	3.80176
FEN1_41CAG	48h	2	1	3'	1.73608
FEN1_41CAG	72h	2	1	3'	0.800145
FEN1_41CAG	0h	3	1	3'	0.193286
FEN1_41CAG	24h	3	1	3'	1.65864
FEN1_41CAG	48h	3	1	3'	1.24258
FEN1_41CAG	72h	3	1	3'	1.51572
FEN1_41CAG	0h	1	1	5'	0.00288943
FEN1_41CAG	12h	1	1	5'	0.321599
FEN1_41CAG	24h	1	1	5'	0.44648
FEN1_41CAG	48h	1	1	5'	0.97716
FEN1_41CAG	72h	1	1	5'	1.07923
FEN1_41CAG	0h	2	1	5'	0.668964
FEN1_41CAG	12h	2	1	5'	1.00116
FEN1_41CAG	24h	2	1	5'	1.26459
FEN1_41CAG	48h	2	1	5'	1.5383
FEN1_41CAG	72h	2	1	5'	0.509328
FEN1_41CAG	0h	3	1	5'	0.00737743
FEN1_41CAG	12h	3	1	5'	1.04488
FEN1_41CAG	24h	3	1	5'	0.842842
FEN1_41CAG	48h	3	1	5'	1.10957
FEN1_41CAG	72h	3	1	5'	0.92445
FEN1_41CAG	0h	1	2	3'	3.15287
FEN1_41CAG	12h	1	2	3'	0.935191
FEN1_41CAG	24h	1	2	3'	1.24833
FEN1_41CAG	48h	1	2	3'	1.68568
FEN1_41CAG	72h	1	2	3'	2.66352
FEN1_41CAG	0h	2	2	3'	0.0018014
FEN1_41CAG	12h	2	2	3'	1.60214
FEN1_41CAG	24h	2	2	3'	5.62427
FEN1_41CAG	48h	2	2	3'	6.23332
FEN1_41CAG	72h	2	2	3'	3.05958
FEN1_41CAG	0h	3	2	3'	1.37554
FEN1_41CAG	12h	3	2	3'	2.05623
FEN1_41CAG	24h	3	2	3'	1.35347
FEN1_41CAG	48h	3	2	3'	1.27162
FEN1_41CAG	72h	3	2	3'	1.87038
FEN1_41CAG	0h	1	2	5'	1.55114
FEN1_41CAG	12h	1	2	5'	0.634342
FEN1_41CAG	24h	1	2	5'	0.672062
FEN1_41CAG	48h	1	2	5'	0.819794
FEN1_41CAG	72h	1	2	5'	2.08012
FEN1_41CAG	0h	2	2	5'	0.000965346
FEN1_41CAG	12h	2	2	5'	0.876606
FEN1_41CAG	24h	2	2	5'	2.64512
FEN1_41CAG	48h	2	2	5'	3.34808
FEN1_41CAG	72h	2	2	5'	2.45661
FEN1_41CAG	0h	3	2	5'	0.771997
FEN1_41CAG	12h	3	2	5'	2.10916
FEN1_41CAG	24h	3	2	5'	0.827406
FEN1_41CAG	48h	3	2	5'	1.31951
FEN1_41CAG	72h	3	2	5'	1.64718
FEN1_83CAG	0h	1	1	3'	1.44094
FEN1_83CAG	12h	1	1	3'	1.44769
FEN1_83CAG	24h	1	1	3'	1.82847
FEN1_83CAG	48h	1	1	3'	0.532117
FEN1_83CAG	72h	1	1	3'	0.196918
FEN1_83CAG	0h	2	1	3'	3.23168
FEN1_83CAG	12h	2	1	3'	4.21004
FEN1_83CAG	24h	2	1	3'	4.2301
FEN1_83CAG	48h	2	1	3'	2.17516
FEN1_83CAG	72h	2	1	3'	1.68712
FEN1_83CAG	0h	3	1	3'	1.1168
FEN1_83CAG	12h	3	1	3'	1.80522
FEN1_83CAG	24h	3	1	3'	1.48751
FEN1_83CAG	48h	3	1	3'	1.67292
FEN1_83CAG	72h	3	1	3'	1.66122
FEN1_83CAG	0h	1	1	5'	1.00135
FEN1_83CAG	12h	1	1	5'	3.03018
FEN1_83CAG	24h	1	1	5'	1.65394
FEN1_83CAG	48h	1	1	5'	0.834576
FEN1_83CAG	72h	1	1	5'	0.501449
FEN1_83CAG	0h	2	1	5'	2.7962
FEN1_83CAG	12h	2	1	5'	2.68825
FEN1_83CAG	24h	2	1	5'	7.02987
FEN1_83CAG	48h	2	1	5'	3.12538
FEN1_83CAG	72h	2	1	5'	4.07868
FEN1_83CAG	0h	3	1	5'	1.76658
FEN1_83CAG	12h	3	1	5'	6.61102
FEN1_83CAG	24h	3	1	5'	3.66788
FEN1_83CAG	48h	3	1	5'	2.81705
FEN1_83CAG	72h	3	1	5'	1.80915
FEN1_83CAG	0h	1	2	3'	1.27033
FEN1_83CAG	12h	1	2	3'	1.34971
FEN1_83CAG	24h	1	2	3'	1.3463
FEN1_83CAG	48h	1	2	3'	2.31464
FEN1_83CAG	72h	1	2	3'	1.07066
FEN1_83CAG	0h	2	2	3'	1.43257
FEN1_83CAG	12h	2	2	3'	1.22998
FEN1_83CAG	24h	2	2	3'	0.801284
FEN1_83CAG	48h	2	2	3'	0.981345
FEN1_83CAG	72h	2	2	3'	1.4891
FEN1_83CAG	0h	3	2	3'	0.288786
FEN1_83CAG	12h	3	2	3'	1.31602
FEN1_83CAG	24h	3	2	3'	2.21916
FEN1_83CAG	48h	3	2	3'	1.40198
FEN1_83CAG	72h	3	2	3'	0.617583
FEN1_83CAG	0h	1	2	5'	0.548209
FEN1_83CAG	12h	1	2	5'	1.55868
FEN1_83CAG	24h	1	2	5'	1.18581
FEN1_83CAG	48h	1	2	5'	6.30256
FEN1_83CAG	72h	1	2	5'	6.6223
FEN1_83CAG	0h	2	2	5'	0.868699
FEN1_83CAG	12h	2	2	5'	1.57538
FEN1_83CAG	24h	2	2	5'	1.33476
FEN1_83CAG	48h	2	2	5'	0.661847
FEN1_83CAG	72h	2	2	5'	3.63942
FEN1_83CAG	0h	3	2	5'	1.82675
FEN1_83CAG	12h	3	2	5'	2.66171
FEN1_83CAG	24h	3	2	5'	12.5408
FEN1_83CAG	48h	3	2	5'	3.81539
FEN1_83CAG	72h	3	2	5'	2.89707

## Sheet: Figure 4
siRNA	HTT_sgRNA1					siRNA	HTT_sgRNA2
Sample	Percentage of PCR products with full length (41CAG)	Percentage of PCR products with deletions				Sample	Percentage of PCR products with full length (41CAG)	Percentage of PCR products with deletions
Control for silencing of MRE11, RAD51 and POLQ						Control for silencing of DCLRE1C, MRE11, RAD51 and EXO1
1	54.6675	45.3325				1	27.5903	72.4097
2	63.6169	36.3831				2	27.006	72.994
3	57.7904	42.2096				3	30.5921	69.4079
MRE11						DCLRE1C
1	55.8983	44.1017				1	29.9065	70.0935
2	68.7882	31.2118				2	33.2829	66.7171
3	54.4279	45.5721				3	16.917	83.083
RAD51						MRE11
1	59.7667	40.2333				1	44.4806	55.5194
2	59.3201	40.6799				2	50.8109	49.1891
3	57.4891	42.5109				3	39.2326	60.7674
POLQ						RAD51
1	67.7122	32.2878				1	35.7673	64.2327
2	69.9677	30.0323				2	37.0621	62.9379
3	70.5016	29.4984				3	33.371	66.629
Control for silencing of DCLRE1C and EXO1						EXO1
1	65.8425	34.1575				1	26.0938	73.9062
2	67.9074	32.0926				2	21.94	78.06
3	59.4332	40.5668				3	29.0723	70.9277
DCLRE1C						Control for silencing of POLQ
1	64.8385	35.1615				1	22.8302	77.1698
2	68.2217	31.7783				2	26.3725	73.6275
3	61.5776	38.4224				3	32.9529	67.0471
EXO1						POLQ
1	70.8137	29.1863				1	34.7947	65.2053
2	79.8878	20.1122				2	33.78	66.22
3	74.1194	25.8806				3	34.0936	65.9064
Inhibitors	HTT_sgRNA1					Inhibitors	HTT_sgRNA2
Sample	Percentage of PCR products with full length (41CAG)	Percentage of PCR products with deletions				Sample	Percentage of PCR products with full length (41CAG)	Percentage of PCR products with deletions
Control for CTIP inhibition						Control for silencing of KU70/80
	62.5362	37.4638					18.1737	81.8263
	54.4522	45.5478					27.2657	72.7343
	57.1377	42.8623					21.8938	78.1062
CTIP inhibitor						KU70/80 inhibition
	67.7375	32.2625					37.206	62.794
	59.5372	40.4628					36.4975	63.5025
	58.7333	41.2667					37.1725	62.8275
						Control for silencing of MRE11 and CTIP
Controls for POLΘ, MRE11, KU70/80 inhibition							30.5813	69.4187
	49.946	50.054					33.3014	66.6986
	54.7146	45.2854					32.7901	67.2099
	48.0548	51.9452				MRE11 inhibition
POLΘ inhibitor							34.5051	65.4949
	67.7991	32.2009					36.7679	63.2321
	68.0613	31.9387					37.5512	62.4488
	59.591	40.409				CTIP inhibition
MRE11 inhibitor							44.1114	55.8886
	47.9624	52.0376					36.6483	63.3517
	55.1286	44.8714					37.327	62.673
	47.3284	52.6716				Control for silencing of POLΘ
KU70/80 inhibitor							30.8879	69.1121
	60.5638	39.4362					35.3674	64.6326
	58.9895	41.0105					31.2388	68.7612
	59.7132	40.2868				POLΘ inhibition
							28.0499	71.9501
							38.2258	61.7742
							39.8239	60.1761

## Sheet: Supplementary Figure S6
locus	guide	repetition	fold_enrichment
ING3	sg1	1	8.65234
ING3	sg1	2	6.62199
ING3	sg2	1	3.73681
ING3	sg2	2	17.2519
LOC44	sg1	1	18.8573
LOC44	sg1	2	5.21543
LOC44	sg2	1	3.89578
LOC44	sg2	2	14.6813
5' flank	sg1	1	0.91962
5' flank	sg1	2	0.929511
5' flank	sg2	1	3.7746
5' flank	sg2	2	2.80674
3' flank	sg1	1	0.421641
3' flank	sg1	2	0.405222
3' flank	sg2	1	2.59782
3' flank	sg2	2	1.29693
